# Supplementary material for: Bead–Spring Simulation of Ionomer Melts—Studying the Effects of Chain-Length and Associating Group Fraction on Equilibrium Structure and Extensional Flow Behavior
Source: Polymers (Basel). 2023 Nov 28;15(23):4560. doi: 10.3390/polym15234560 (PMC10708384; doi:10.3390/polym15234560)
Supplement: Supplementary file 1 [file polymers-15-04560-s001.zip]

Archive with 3 entries (3 files):
- SI_Polymers_2697762.pdf
- Video S1. 120mers_f_5_cluster TRG.mp4
- Video S2. f20_120mers_wi32.mp4
